# Supplementary material for: Electrochemical Properties of Phytosynthesized Gold Nanoparticles for Electrosensing
Source: Sensors (Basel). 2021 Dec 31;22(1):311. doi: 10.3390/s22010311 (PMC8749774; doi:10.3390/s22010311)
Supplement: Supplementary file 1 [file sensors-22-00311-s001.zip]

Archive with 1 entries (1 files):
- sensors-1494443-supplementary.pdf
